# Supplementary material for: Ursolic Acid Regulates Immune Balance, Modulates Gut Microbial Metabolism, and Improves Liver Health in Mice
Source: Int J Mol Sci. 2024 Oct 2;25(19):10623. doi: 10.3390/ijms251910623 (PMC11477038; doi:10.3390/ijms251910623)
Supplement: Supplementary file 1 [file ijms-25-10623-s001.zip]

Archive with 1 entries (1 files):
- ijms-3188492-supplementary.pdf
